# Supplementary material for: Effects of user behaviors on accumulation of social capital in an online social network
Source: PLoS One. 2020 Apr 23;15(4):e0231837. doi: 10.1371/journal.pone.0231837 (PMC7179923; doi:10.1371/journal.pone.0231837)
Supplement: S1 File — (R) [file pone.0231837.s001.R]

#VK Vologda network:  social capital in an online social network
#R code for regression analysis

library(lm.beta)
library(stargazer)

#Dataframes
vu <- read.csv2("C:/R/Dataset/Vologda users final full_anonym.csv") # indicate the actual path to the dataset file
vul <- vu[(which(vu$clustering > 0)), ]
vub <- vu[(which(vu$btw > 0)), ]

# data log transformation

vu <- transform(vu,log_user_posts = log(num_user_messages+1))
vu <- transform(vu,log_num_likes = log(num_likes+1))
vu <- transform(vu,log_num_comments = log(num_comments+1))
vu <- transform(vu,log_photos = log(photos+1))
vu <- transform(vu,log_audios = log(audios+1))
vu <- transform(vu,log_profile = log(profile+1))
vu <- transform(vu,log_groups1 = log(groups1+1))
vu <- transform(vu,log_other_posts = log(otherposts+1))

vub <- transform(vub,log_user_posts = log(num_user_messages+1))
vub <- transform(vub,log_num_likes = log(num_likes+1))
vub <- transform(vub,log_num_comments = log(num_comments+1))
vub <- transform(vub,log_photos = log(photos+1))
vub <- transform(vub,log_audios = log(audios+1))
vub <- transform(vub,log_profile = log(profile+1))
vub <- transform(vub,log_groups1 = log(groups1+1))
vub <- transform(vub,log_other_posts = log(otherposts+1))

vul <- transform(vul,log_user_posts = log(num_user_messages+1))
vul <- transform(vul,log_num_likes = log(num_likes+1))
vul <- transform(vul,log_num_comments = log(num_comments+1))
vul <- transform(vul,log_photos = log(photos+1))
vul <- transform(vul,log_audios = log(audios+1))
vul <- transform(vul,log_profile = log(profile+1))
vul <- transform(vul,log_groups1 = log(groups1+1))
vul <- transform(vul,log_other_posts = log(otherposts+1))

#Models

btw <- lm(log_btw ~ sex + age + occupation_type + duration + 
            log_photos + log_audios  + log_profile + schools1 + university1 + relatives1 + 
            log_user_posts + log_other_posts + log_num_likes + log_num_comments + 
            log_groups1 +
            ratio1_local, data = vub)
clu <- lm(log_clustering ~ sex + age + occupation_type + duration + 
            log_photos + log_audios  + log_profile + schools1 + university1 + relatives1 + 
            log_user_posts + log_other_posts + log_num_likes + log_num_comments + 
            log_groups1 +
            ratio1_local, data = vul)
eig <- lm(log_eigen ~ sex + age + occupation_type + duration + 
            log_photos + log_audios  + log_profile + schools1 + university1 + relatives1 + 
            log_user_posts + log_other_posts + log_num_likes + log_num_comments + 
            log_groups1 +
            ratio1_local, data = vu)


#Layout results
## with 95% confidence intervals
stargazer(lm.beta(btw), lm.beta(clu), lm.beta(eig), type="html", report = "vcsp*",
          summary=T, single.row = TRUE,
          coef = list(lm.beta(btw)$standardized.coefficients, 
                      lm.beta(clu)$standardized.coefficients, 
                      lm.beta(eig)$standardized.coefficients),
          dep.var.labels=c("Betweenness centrality", "Transitivity", "Eigenvector centrality"),
          digits = 3,ci = T,
          star.cutoffs = c(0.05, 0.01, 0.001),
          out="C:/R/Dataset/Structural Social Capital. B-stnd coef_PlosOne_CI reported.html")

## with standard errors
stargazer(lm.beta(btw), lm.beta(clu), lm.beta(eig), type="html", report = "vcsp*",
          summary=T, single.row = TRUE,
          coef = list(lm.beta(btw)$standardized.coefficients, 
                      lm.beta(clu)$standardized.coefficients, 
                      lm.beta(eig)$standardized.coefficients),
          dep.var.labels=c("Betweenness centrality", "Transitivity", "Eigenvector centrality"),
          digits = 3,
          star.cutoffs = c(0.05, 0.01, 0.001),
          out="C:/R/Dataset/Structural Social Capital. B-stnd coef_PlosOne_SE reported.html")
